# Supplementary material for: E-learning in health professions education during the COVID-19 pandemic: a systematic review
Source: J Educ Eval Health Prof. 2021 Oct 29;18:27. doi: 10.3352/jeehp.2021.18.27 (PMC8609102; doi:10.3352/jeehp.2021.18.27)
Supplement: Supplementary file 1 — Supplement 1. Summary of the included studies' findings regarding students’ perceptions of the benefits and disadvantages of e-learning during the COVID-19 pandemic. [file jeehp-18-27-suppl1.xlsx]

## Sheet: Feuil1
Supplement 1 : Summary of included studies' findings regarding student 's perception of the benefits and disadvantages of E-learning during the Covid-19 pandemic.
		Agree (%) / Disagree (%) / Neutral (%)
Study reference	Nature of the perceptions mostly expressed by students	Technology access			Possession of Computer Skills	Pedagogical design of the course		Interaction / communication		Health issues related to the use of E-learning	Online clinical skills training	Learning flexibility		Autres Items
		Access to technology Equipment	Availability of the Internet connection	Technical difficulties in accessing the platform		Attractive learning content	Adopting of Video Learning	E/E	E/En			Time	Location
Abbasi [20]	P-	-	-	-	-	-	-	-	84/16/-	-	-	-		Future learning preference		23/77/-
														E-teaching is better than traditional teaching		15/85/6
														Quality of e-teaching is satisfactory		31/69/-
														Impact of e-learning is less		86/14/-
Anwar [21]	P+	79.1/17/3.9	-	-	83.7/13.1/3.2	48.8/31.4/19.8	62.2/23.3/14.5	33.6/47.3/19.1		-	-	52.3/31.1/16.6		Better understanding of the lessons		39.6/41/19.4
														Instructor was available and helpful		51.2/26.1/22.6
Buthelezi [22]	P+	68,3/31,7/-	-	24.5/75.5/-	66.7/33.3/-	84.2/15.8/-	-	-		-	-	-		Use of the platform		87.2/12.8/-
Dost [24]	P-	-	- /21,5/-	-	-	-	-	59 .7/-/-		-	-/82,2/-	19,52/-/-		The ability for students to learn at their own pace		18.6/-/-
														Family distractions		/26.8/-
														Anxiety		-/11/-
Gupta [25]	P-	-	-/ 35.9/-	-	-	-	73.8/11.7/14.5	-	43.5/27.8/29.8	-	-	-		Visual interface of the teacher		52.8/15.7/31.5
														Break between two consecutive lectures		72.2/9.7/18.1
														Preference for e-learning		35.4/43.1/21.4
														Poor sound or acoustics		- /27.1/-
Ibrahim [26]	P+	-	34.7/53/12.3	44.7/33.2/22.1	51.2/33.3/15.6	68.2/8.5/23.3	-	-	76.4/8.5/15	-	84.2/7.6/7.6	59.1/20/20.9		Good educator’s skills in e-learning		79.4/6.7/13.8
														The course materials were always delivered on time		66.4/11.5/22.1
														The online assessment was fair for me		49.1/25.6/25.3
														The cost of accessing the internet is a barrier.		34.4/45.9/19.7
Kivlehan [27]	P+	-	-	-	-	-	89,7/-/-	-		64,3/-/- (L)	-	-	75,9 /-/-(L)	Access to subject experts from different institutions		100/-/- (L) a)
										62.5/-/- (JC)			78.9/-/- (J)			94.7/-/- (JC) b)
										0 (AR)			100 (A)			25/-/- (Ar) c)
Puljak[30]	P+	86,0/-/-	83,7/-/-	-	84,7/-/-	68,7/13.1/28.5	58.1/27.6/14.3		69,5/11.9/18.5	-	-	-		Feeling of security		90/-/-
Singhi [32]	P+	76.7/23.3/-		76.7/3.3/20		36.7/50/13.3		86.7/-/13.3				100/0/0		-		-
Tuma [33]	P-	-	22/78/-	-		-	-	-		67/15/18	-	-		The expectations and objectives of the learning activities were achieved?		27/44/29
														Online knowledge acquisition		15/ 66/19
														Compared to the traditional face to face learning, what do you think the overall level and quality of learning?		17/ 66 /17
Wang [34]	P-	-	-	-	-	3.72 ±1.14	-	- /3.79 ± 1.07		-	-	-		The online education is well prepared (Mean ± SD)		3.93 ±1.04
														The instructors take responsibility for students’ learning (Mean ± SD)		4.21±0.93
														Teaching arrangements are clear and reasonable (Mean ± SD)		3.96± 1.03
														Assessment and evaluation of learning are clear(Mean ± SD)		3.87±1.05
														Online learning resources are sufficiently provided (Mean ± SD)		3.90± 1.03
	P+ , positive perception; P-, negative perception
	a) Lecteurs series ; b) Journal club ; c) AR : Arts

## Sheet: Feuil2
					Accord - Neutre - Désaccord
	Abbassi
		Future learning preference				23/-/77
		E-teaching is better than traditional teaching				15/-/85
		Quality of e-teaching is satisfactory				31/-/69
		Impact of e-learning is less				86/-/14
		Online teaching is not secure				63/-/ 37
	Anwar
		Provides students with a better understanding of the lessons				39.6/19.4/41
		Instructor was available and helpful				51.2/22.6/26.1
